# Supplementary material for: Chloroplast C-to-U editing, regulated by a PPR protein BoYgl-2, is important for chlorophyll biosynthesis in cabbage
Source: Hortic Res. 2024 Jan 10;11(3):uhae006. doi: 10.1093/hr/uhae006 (PMC10980974; doi:10.1093/hr/uhae006)
Supplement: Web_Material_uhae006 [file web_material_uhae006.zip]

Archive with 5 entries (5 files):
- Figure S1.pdf
- Figure S2.pdf
- Supplementary information.pdf
- Table S1.xlsx
- Table S2.xlsx
