# Supplementary material for: Chloroplast C-to-U editing, regulated by a PPR protein BoYgl-2, is important for chlorophyll biosynthesis in cabbage
Source: Hortic Res. 2024 Jan 10;11(3):uhae006. doi: 10.1093/hr/uhae006 (PMC10980974; doi:10.1093/hr/uhae006)
Supplement: Web_Material_uhae006 [file web_material_uhae006.zip › Table S1.xlsx]

## Sheet: Mapping and Expression analysis
Primer name	Forward primer sequence (5′-3′)	Reverse primer sequence (5′-3′)
B36-11	TTGACTTGGGCTTTGGAACT	GAATCTAAATTGAATTCGACTCATACA
B36-12	CTATTCACCATTAATTAGCCATATCA	TTGAAGGTCGAATATCTATTTCCT
B36-1	GAACCTTCTGGCTCGCTCTA	CTTGAGTTTGTTGGCGAAGG
B36-23	GAGAAAAAGTGTTTACCGAGCCA	AGAAAAGTGCTTCCCGTTTAGAGA
B36-31	AACACAAACCCTTGAACCCAGTT	ATGCTCGTTTGATCTTTTGACCC
B36-32	AAAGCTAGCCGCGAGATTCATAT	CTGTTCTCCAGCGATAAGAGCC
B36-34	TGAGAAGATGGTCTTGGATCTGG	CTCAGCCGGTTCATTCAAATCAA
B36-36	AGCCAGTCTTCTGCTTCTGG	CAACCCTGAGCTCATGAGAAA
B36-4	AGGATTTGATACTTTTGTTTATGGA	CCTTTGAACAAAAAGAAGAAGACA
B36-6	AGCTTTTCATATTAATGTCCATAACTC	TCTTTGTTTGGAATCTTGTGGA
B36-7	TCTGTCCAAAGTTGACAAAATCA	GCAAACAAAAATATCAGGCATT
B36-8	CGCCAATATCATTTGGTATCC	TGATCGCACCGTGGTATTAG
B36-14	CACAATCACCTTCTGTTTCCAG	CCAGGTACAAATTAAACACAGTCG
qRT-psaA	catcttggaaccaagccaat	gccaagaaatcctgaatgga
qRT-psbA	aatagggaaccgccgaatac	tgcagctgctactgctgttt
qRT-rps2	tcttcaacacagctgcatcc	caataagggctcggtgtcat
qRT-rps7	aacgctctatttgcctctgc	ggcggatcaactcatcaagt
qRT-rps15	tttttgacaaataagccagca	gaaagcaagggatctgttgaa
qRT-rps18	cgggggatcgaattgattat	aggggtcgactcacttctttc
qRT-rpl20	ggcatttattcgagtgatcca	tcggaggcgtagaacaaaac
qRT-rpl23	aataacccggttgaagcgta	cggttattggggaaaaatca
qRT-rpl33	ggccaaaggtaaagatgttcg	tttcttaatttccccatgaattg
qRT-rrn16	cggtatctggggaataagca	gaaattccctctgcccctac
qRT-rrn23	ttacccgacaaggaatttcg	gggcgactgtttaccaaaaa
qRT-rpoA	tatatccgggaccttggaca	gcgatgcgaagagctttact
qRT-rpoB	gatctcccgttcttccatca	gaatgctcgcttggattagc
qRT-rpoC1	ccacggcttcttgtaccaat	ccggaatggatggttttatg
qRT-rpoC2	cgtctgctaagacacgacca	atggagcccgtaaaggagtt
qRT-rbcL	gacaactgtgtggaccgatg	cagggctttgaacccaaata
qRT-DVR	CACCAAAACCCAAAACCATC	GGGCTTTTGTTCCTGAATGA
qRT-CHLG	TCTCCACCATCCACTCTTCC	TGCCTTGTCAGGTGTCTGAG
qRT-CAO	CAGAAAGAAGGGCGTGAAAG	GAGCACGCCAATCCAAGTAT
qRT-PsaD2	ACTACTTCCGCCGTCAAGAA	CGAAGATTGGTGATGGTGTG
qRT-RBCS1A	ACCTTATCCGCAACAAGTGG	TGGGGTACTCCTTCTTGCAC
qRT-CAB1	GAGGAAGACTGTTGCCAAGC	CCCACCTGCTGTGGATAACT
qRT-atpF	TGAACAACTCACACACACTCCC	AACCGATTCTTTCGTTTACTTGG
qRT-rps14	CCCGAAGGATGTGTCCAGATAG	CCGATTTGTATCATTATCATTG
qRT-petL	CTCTATTTTTGTTCATACCACCG	TTTGAAAGGGAGAAAAGAGAGGT
qRT-ndhD	ATGGATAAAAGGAGATAAACGGG	ACCGAAAACCTGATTTGAATAA
qRT-PPR	CTCTTCAAGCCCTGGAGTTCTA	TCGCTTAGCTTCAATCAAAACA

## Sheet: Deletion verification
Primer name	Forward primer sequence (5′-3′)	Reverse primer sequence (5′-3′)
Del10	TTGTCCCTTGGGATTCAAGT	GAAAGCGGTCATCTTTGGAG
Del35	AGCTTGTCTCCTGGCTTCTG	CATACGTGTCGGTCCATCTG
Del85	CGAGTAAGTCGGGAATGAGC	GTAACCCTTCACGCTTTCCA
Del131	AACAACTTGAAAGGCGAGAA	TCAAAGCACTCCAAAGTACCG
Del162	GATTGGGATGGACGAAAGAA	GCTCCACACAAGGAAGGAAG

## Sheet: Vector construction
Primer name	Forward primer sequence (5′-3′)	Reverse primer sequence (5′-3′)
BoYgl-2	CTCTCTGGTTGTCGGTAGGGTT	TAAACTCTAACAATGGTTCCTC
Bar	GCACCATCGTCAACCACTACATCG	AGCTGCCAGAAACCCACGTCAT

## Sheet: RNA editing analysis
Primer name	Forward primer sequence (5′-3′)	Reverse primer sequence (5′-3′)
rps16-5515	TAAAAAGCGTTCGTAACATTCGT	TGCGTGAATCAAGCGTTTGTATG
atpF-12328	TGAACAACTCACACACACTCCC	AACCGATTCTTTCGTTTACTTGG
rpoC1-21382	CGTGGGACCTTCTTCTCCTAAT	CACTGAGAACTTGAGTAAGGCGT
rpoB-23461	TATCTCTCATCAAAAGGGGCTA	GAAAGAATCCTCGTATGCTCCG
rpoB-25327-25342	TATTTCGGCGACCAATCCTCC	ATCATAACGGGATTTCGGTCT
lhbA-34880	ATCCAGTCTACCCATTTGTGAA	TAAGGATACCCACCAAGAAGACT
rps14-36077	CCCGAAGGATGTGTCCAGATAG	CCGATTTGTATCATTATCATTG
accD-56509-57118	CGAAATGAATGTTTGTGAAGAA	TTGTTCAAAGGAAAAAAAGCAT
psbF-62793	ACAAAAATGAGTAATAACCCCCA	GATACTGGGTCATTCATAGCATT
petL-64504	CTCTATTTTTGTTCATACCACCG	TTTGAAAGGGAGAAAAGAGAGGT
rps12-clpP-68694-68755	TCTAAACGAGTCGCACATACACC	TTTTTGGTTATCTCGCCTCATTC
rpoA-77634	ATTATCAACGATTTCCACAGAGG	TTGTAGACCCCCTAAAAAACGAC
ndhB-94173-94556-94598	AGATAGAAAGAACGCTCGTAAGG	TATCACTTAGGAGCCGTGCGAG
ndhB-95361-95958	TGGGGATAGCATTTCTCTTCTG	GCCTTTCATTTGCTTCTCTTCG
ndhF-111249	ATCCCCTACACGATTGGTTACA	ATCCCTTTCATTCCACTTCCAG
ndhD-114778-115201-115210-115414	GATTGAAAGAAATAACTCTCGGG	TAGAACTATTAGGGAATCAAGCC
ndhD-115705-116086	ATGGATAAAAGGAGATAAACGGG	ACCGAAAACCTGATTTGAATAA
ndhG-117780	CTGAAGTAATCCCATTCCCAAC	TTGCTTGAAATAGATAGGTTGAA
rpl2-152763	AGTTATTCGGCAGATTTTGATTC	TTTCCCACTTGTCCGACTGTTG
