# Supplementary material for: Chloroplast C-to-U editing, regulated by a PPR protein BoYgl-2, is important for chlorophyll biosynthesis in cabbage
Source: Hortic Res. 2024 Jan 10;11(3):uhae006. doi: 10.1093/hr/uhae006 (PMC10980974; doi:10.1093/hr/uhae006)
Supplement: Web_Material_uhae006 [file web_material_uhae006.zip › Table S2.xlsx]

## Sheet: Sheet1
Gene ID	Location	Homologous gene in A. thaliana	Annotation
Bo3g001000	C03: 4,121-5,739	/	/
Bo3g001010	C03: 9,826-13,892	AT1G01460	Type I phosphatidylinositol-4-phosphate 5-kinase
Bo3g001020	C03: 14,336-15,072	AT1G01470	Encodes late-embryogenesis abundant protein
Bo3g001030	C03: 21,270-21,785	/	/
Bo3g001040	C03: 23,021-24,836	AT1G01560	Member of MAP Kinase family
Bo3g001050	C03: 31,519-31,837	AT2G46320	Mitochondrial substrate carrier family protein
Bo3g001060	C03: 32,794-33,295	AT1G01120	Encodes a condensing enzyme KCS1
Bo3g001070	C03: 33,341-33,823	AT1G01120	Encodes a condensing enzyme KCS1
Bo3g001080	C03: 33,928-34,353	AT1G01120	Encodes a condensing enzyme KCS1
Bo3g001090	C03: 36,125-38,870	AT1G01060	LHY encodes a myb-related putative transcription factor
Bo3g001100	C03: 49,325-49,752	/	/
Bo3g001110	C03: 54,964-56,025	AT1G01030	AP2/B3-like transcriptional factor family protein
Bo3g001120	C03: 58,754-60,850	AT1G02305	Encodes a capase involved in stress induced cell death
Bo3g001130	C03: 61,855-63,338	AT1G02410	Encodes a member of the cytochrome c oxidase 11 protein family
Bo3g001140	C03: 65,403-66,857	AT1G02420	Pentatricopeptide repeat (PPR) superfamily protein, chloroplast
Bo3g001150	C03: 71,180-72,553	AT1G66200	Encodes a cytosolic glutamate synthetase
Bo3g001160	C03: 73,757-74,989	AT1G02520	Encodes an ATP-binding cassette (ABC) transporter
Bo3g001170	C03: 77,146-80,558	AT5G01010	Retinal-binding protein
Bo3g001180	C03: 82,032-86,509	AT5G37450	Leucine-rich repeat protein kinase family protein
Bo3g001190	C03: 87,456-91,831	AT5G01950	Leucine-rich repeat protein kinase family protein
Bo3g001200	C03: 96,389-100,041	AT5G01930	Encodes a endo-beta-mannanase involved in seed germination
Bo3g001210	C03: 102,541-103,256	AT5G01910	Myelin transcription factor
Bo3g001220	C03: 103,964-104,650	AT5G01860	C2H2 and C2HC zinc fingers superfamily protein
Bo3g001230	C03: 108,524-109,438	/	/
Bo3g001240	C03: 109,893-110,453	AT5G01790	Hypothetical protein
Bo3g001250	C03: 111,538-120,661	/	/
Bo3g001260	C03: 121,941-125,417	AT5G01760	ENTH/VHS/GAT family protein；protein transport
Bo3g001270	C03: 128,918-130,109	AT5G01750	LURP-one-like protein
Bo3g001280	C03: 133,871-136,456	AT5G01720	RAE1 is an F-box protein component of a SCF-type E3 ligase complex
Bo3g001290	C03: 140,935-142,449	AT5G01710	Methyltransferase
Bo3g001300	C03: 143,349-146,528	AT5G01690	Member of Putative Na+/H+ antiporter family
Bo3g001310	C03: 147,775-149,436	AT5G01670	NAD(P)-linked oxidoreductase superfamily protein
Bo3g001320	C03: 149,780-150,391	AT5G01650	Tautomerase/MIF superfamily protein
Bo3g001330	C03: 151,478-152,122	AT5G01640	PRA1 family protein
Bo3g001340	C03: 154,822-160,553	AT5G01630	Ortholog of breast cancer susceptibility protein 2
Bo3g001350	C03: 163,657-164,636	AT5G01610	Hypothetical protein
Bo3g001360	C03: 167,099-168,526	AT5G01600	Encodes a ferretin protein that is targeted to the chloroplast
Bo3g001370	C03: 170,045-171,977	AT5G01590	Histone-lysine N-methyltransferase ATXR3-like protein
Bo3g001380	C03: 172,387-173,446	AT5G01580	Thiol reductase in OAS metabolism
Bo3g001390	C03: 174,707-176,764	AT5G01560	Encodes LecRKA4.3, a member of the lectin receptor kinase subfamily A4
Bo3g001400	C03: 182,488-184,498	AT5G01540	Encodes LecRKA4.1, a member of the lectin receptor kinase subfamily A4
Bo3g001410	C03: 185,064-186,656	AT5G01520	Encodes a cytosolic RING-type E3 ubiquitin (Ub) ligase
Bo3g001420	C03: 188,339-191,518	AT5G01510	Root UVB sensitive protein
Bo3g001430	C03: 191,895-194,307	AT5G01500	Encodes an ATP/ADP carrier that is located to the thylakoid membrane
Bo3g001440	C03: 194,820-197,175	AT5G01450	RING/U-box superfamily protein
Bo3g001450	C03: 202,322-203,251	AT5G01410	Encodes a protein predicted to function in tandem with PDX2 to form glutamine amidotransferase complex
Bo3g001460	C03: 208,107-209,822	AT5G01380	Homeodomain-like superfamily protein
Bo3g001470	C03: 212,364-214,156	AT5G01360	Encodes a member of the TBL (TRICHOME BIREFRINGENCE-LIKE) gene family
Bo3g001480	C03: 214,777-215,524	AT5G01350	UvrABC system C protein
Bo3g001490	C03: 216,561-217,875	AT5G01340	Mitochondrial substrate carrier family protein
Bo3g001500	C03: 220,775-224,163	AT5G01290	mRNA capping enzyme family protein
Bo3g001510	C03: 224,868-228,776	AT5G01270	Encodes CPL2, a carboxyl-terminal domain (CTD) phosphatase
Bo3g001520	C03: 229,705-231,688	AT5G01260	Carbohydrate-binding-like fold
